# Supplementary material for: Development and validation of the leisure lifestyle and satisfaction assessment: A comprehensive tool for evaluating leisure engagement
Source: PLoS One. 2025 Dec 31;20(12):e0338099. doi: 10.1371/journal.pone.0338099 (PMC12755763; doi:10.1371/journal.pone.0338099)
Supplement: S2 File — (XLSX) [file pone.0338099.s002.xlsx]

## Sheet: 工作表1
1	2	3	4	5	6	7	8	9	10	11	12	13	14
4	4	3	3	4	3	3	4	4	3	3	3	3	3
5	5	5	5	5	5	5	5	5	5	4	4	5	5
2	4	4	2	3	4	2	4	3	4	3	3	2	2
3	3	3	3	3	3	3	3	3	4	3	3	3	3
3	3	2	2	4	3	2	2	2	3	4	4	3	3
3	3	3	3	3	3	3	3	3	3	3	3	3	4
4	4	4	4	4	4	4	4	4	4	4	4	4	4
3	3	4	5	4	5	5	5	5	5	5	5	5	4
3	3	3	3	3	3	3	4	4	2	4	3	3	3
4	5	4	3	5	4	4	5	4	3	5	5	4	4
3	3	3	3	3	3	3	3	3	3	3	3	3	3
4	4	4	3	3	3	3	3	3	3	3	3	3	3
3	3	3	1	3	3	3	1	3	3	3	3	3	3
2	2	4	4	2	4	4	4	4	4	4	4	4	4
4	4	3	3	4	3	3	3	4	4	2	2	3	3
3	4	4	4	3	3	3	4	3	3	4	4	3	3
4	4	4	4	5	4	5	5	4	4	5	4	3	4
3	3	2	3	4	4	4	3	4	3	4	4	4	3
3	3	3	3	3	3	3	4	3	3	4	4	3	4
3	2	4	3	3	4	3	3	3	4	3	4	3	4
4	4	4	4	4	4	4	4	4	4	4	4	4	4
3	3	3	2	2	2	2	3	3	4	4	4	3	3
3	3	3	4	3	3	2	4	3	2	3	3		4
4	4	4	4	3	3	3	3	3	3	4	3	3	3
5	4	3	4	3	4	4	4	4	4	4	4	4	4
3	4	4	4	4	4	4	3	3	4	3	3	4	4
5	2	4	5	4	2	2	5	4	2	2	3	3	3
3	3	3	3	4	4	4	4	4	3	4	5	3	4
5	5	5	5	5	5	5	5	5	5	5	5	5	5
3	4	2	4	2	2	2	3	1	2	5	5	5	5
3	3	3	3	4	4	3	4	3	4	4	4	3	4
3	4	3	4	4	4	2	4	4	4	4	4	3	4
3	4	2	1	3	5	3	3	5	5	4	4	3	4
2	2	2	2	2	3	3	2	2	2	2	3	1	1
5	5	5	5	5	4	4	5	5	5	4	5	4	5
3	3	2	2	2	3	3	4	3	2	3	3	3	3
5	5	4	4	4	4	3	4	4	4	3	4	3	4
4	4	4	5	4	4	5	5	5	5	5	5	4	5
4	4	4	4	4	4	4	4	4	4	4	4	4	4
4	2	2	3	4	5	4	3	4	4	3	4	3	4
3	3	3	3	2	3	4	3	3	3	3	3	3	3
4	4	4	4	4	4	3	4	4	4	4	4	3	4
5	4	4	4	4	5	4	4	4	4	4	4	4	4
4	5	3	4	4	5	3	4	4	4	5	4	3	3
4	4	4	3	3	4	3	4	4	3	3	4	3	4
3	4	5	5	4	4	4	5	5	5	5	3	3	3
4	4	4	4	4	4	4	4	4	4	4	4	4	4
5	4	4	5	3	5	5	5	5	5	5	5	5	5
5	5	5	5	5	5	5	5	5	5	5	5	5	5
3	3	3	3	2	3	3	3	3	3	3	3	3	3
3	3	3	3	3	3	3	3	3	1	3	2	3	1
3	3	3	3	3	3	3	3	3	3	3	3	3	3
4	4	4	5	5	4	3	5	5	4	5	5	4	4
3	3	3	3	4	4	3	4	5	4	4	4	4	4
3	4	4	3	4	3	5	3	4	3	4	3	4	4
5	5	4	4	4	4	3	3	3	3	3	4	4	4
3	3	3	3	3	3	3	5	5	3	3	5	3	3
4	4	4	4	5	5	4	5	5	3	4	4	4	4
3	3	4	3	3	4	3	4	4	3	4	3		3
4	5	4	5	4	4	4	5	4	5	4	4	4	4
3	3	3	4	4	5	4	4	5	3	4	4		4
3	3	2	3	4	4	4	4	4	3	4	4	3	3
3	3	3	3	3	3	3	3	3	3	3	3	3	3
3	3	3	3	2	3	3	3	3	3	4	3	3	3
5	5	5	5	5	5	3	4	4	5	3	5	5	5
3	4	4	3	4	4	4	4	5	3	3	5	4	3
3	3	3	3	3	3	3	3	3	3	3	3	3	3
4	3	3	4	4	4	3	4	5	3	4	4	3	4
3	3	3	3	2	2	2	1	4	2	2	4	4	3
4	5	4	5	5	4	4	5	4	4	5	4	4	4
4	4	4	4	2	4	3	4	4	3	3	3	3	4
2	2	2	2	3	3	3	3	2	3	3	3	2	2
3	3	3	3	3	3	3	3	3	5	3	5	5	5
2	2	2	2	2	2	3	4	4	2	4	4		3
4	4	4	4	4	4	4	4	4	3	4	4	4	4
2	3	4	2	3	3	2	4	5	4	4	4	4	4
3	4	3	3	3	3	4	4	3	3	4	4	3	3
5	5	5	4	5	5	3	5	5	5	5	5	5	5
4	4	3	3	4	3	3	4	4	3	3	3		4
3	3	2	3	4	3	2	3	4	3	3	3	3	3
3	4	5	4	3	3	3	4	5	2	2	1	4	3
3	3	2	2	3	3	2	3	3	3	3	3	2	3
4	4	4	4	4	4	4	1	1	1	4	4	4	4
4	4	3	5	5	5	5	4	4	4	4	4	3	4
4	5	4	5	3	4	3	5	4	5	5	5	4	5
4	5	4	5	5	2	2	3	2	2	3	3	2	2
5	5	3	5	5	5	3	5	5	5	5	5		5
4	4	4	5	5	4	3	4	4	3	3	4	3	3
3	3	3	3	3	3	3	3	3	3	5	5	3	4
3	4	4	3	3	4	3	5	3	2	4	4	3	5
5	5	5	1	1	5	5	5	5	4	5	5	5	5
2	2	2	2	2	2	2	4	4	2	3	2	3	3
4	3	4	3	3	3	3	4	3	3	5	3	3	3
5	4	5	4	5	4	2	5	5	2	4	5		4
5	5	1	1	5	4	4	5	5	4	5	3	2	3
3	3	2	3	3	3	3	4	4	2	3	3	3	3
5	5	5	5	5	5	5	5	5	5	5	5	5	5
3	3	3	3	3	3	3	3	3	3	5	5	5	5
2	4	3	4	5	4	3	5	2	3	2	5	1	1
3	3	3	3	3	3	3	4	4	3	3	3	3	3
3	3	4	4	4	4	3	4	3	4	4	4	4	5
4	4	4	3	3	4	3	4	4	3	4	3	4	4
4	3	2	3	3	2	2	2	3	2	4	3	4	2
3	3	3	3	4	4	3	4	4	2	4	4	4	3
2	3	3	2	3	2	1	2	2	2	3	3		2
4	4	4	4	4	4	3	3	4	3	3	3	3	3
4	3	3	3	3	3	3	3	3	3	3	3		3
3	3	4	4	2	3	2	4	3	3	3	3	4	4
3	3	3	3	2	2	2	3	3	1	3	3		4
3	4	3	3	3	4	4	3	3	2	1	1	3	3
3	5	4	5	5	5	5	5	5	5	4	5	5	5
4	3	3	3	4	4	4	5	5	3	5	4	3	3
2	4	4	3	3	3	3	3	3	3	2	3	3	3
4	4	4	4	4	4	3	5	4	4	4	4	5	5
3	3	3	3	3	3	3	3	3	3	3	2	2	3
4	4	4	4	3	4	2	4	3	4	4	4	4	4
3	3	1	1	3	3	3	5	5	2	5	4	5	1
3	3	4	4	5	4	3	5	5	3	5	5	4	4
4	4	4	4	4	4	4	4	4	4	4	4	4	4
5	5	5	5	5	5	5	5	5	5	5	5	5	5
3	3	3	2	1	2	2	4	4	2	3	2		2
3	3	3	1	3	3	3	4	4	4	4	4	3	3
4	4	4	4	4	5	5	4	4	4	3	4	4	4
3	3	3	3	4	4	4	4	4	3	4	5	3	4
3	5	3	5	2	3	3	5	3	5	3	5		3
4	4	4	4	3	3	4	4	4	4	3	4	3	4
2	3	2	3	3	3	3	4	4	3	4	4	3	3
5	3	2	5	3	5	5	4	5	2	4	3		5
3	3	2	4	4	3	4	4	4	4	4	4	2	4
3	2	3	3	2	3	3	3	4	4	5	5	4	3
4	4	3	4	4	4	3	4	4	3	4	4	3	3
4	3	3	4	4	3	2	3	3	3	3	4	3	4
3	4	4	4	4	4	4	4	4	3	4	4	3	4
4	4	4	2	3	3	2	3	3	3	4	4	3	3
5	4	4	4	4	4	2	4	4	4	4	4	4	4
3	5	5	5	4	3	3	4	3	2	5	3	2	3
4	4	4	4	4	4	4	4	4	4	3	4	4	4
3	5	4	4	3	3	3	4	5	5	4	5		3
2	4	2	2	2	4	3	3	4	2	1	3	2	2
4	3	3	5	3	4	4	4	4	2	4	3	4	4
3	4	3	4	3	4	5	4	5	3	4	3	3	4
4	4	4	4	4	4	4	4	4	4	4	4	4	4
4	3	3	3	3	3	4	4	5	4	5	3		4
3	2	2	3	2	3	3	2	2	4	4	4	4	4
4	4	2	4	4	4	4	4	4	4	4	5	5	5
3	3	3	3	3	3	3	3	3	4	4	3	4	4
5	5	5	5	3	5	3	5	5	3	5	5	5	5
3	3	3	3	3	3	3	3	3	3	3	2	4	3
4	4	3	4	5	4	4	5	5	5	5	5	4	4
2	4	5	3	4	3	3	4	2	4	3	3	4	4
4	5	4	5	5	5	4	5	5	4	5	5	4	5
2	4	2	3	3	3	2	3	3	3	3	4	3	3
5	5	5	5	5	5	5	5	5	5	5	5	5	5
3	3	3	3	3	3	3	3	3	3	3	3	3	3
3	4	4	4	3	4	4	2	5	3	5	5	3	4
3	3	2	3	3	2	2	2	3	3	4	5	3	4
4	4	4	4	4	3	3	5	5	4	5	3		5
2	3	2	2	3	3	2	3	3	4	2	3	2	3
5	5	5	5	5	5	5	5	5	5	5	5	5	5
3	3	2	5	5	4	3	3	4	3	5	5	1	5
4	4	3	5	5	5	5	4	5	4	4	4	5	5
3	3	4	4	3	2	3	3	3	2	2	4	4	4
1	1	1	1	1	1	1	1	1	1	1	1	1	1
4	4	4	4	4	2	3	4	2	4	4	4	3	4
2	3	3	4	3	3	3	4	3	4	2	2	4	4
3	2	3	3	3	2	3	3	3	2	2	3		3
3	4	3	4	4	5	5	5	4	5	4	5	5	5
5	5	5	5	5	5	5	5	4	3	5	5	5	5
3	3	2	3	2	2	3	3	3	3	3	3	4	3
4	4	3	4	4	4	4	4	3	4	4	3	4	3
5	5	5	3	5	3	3	5	3	5	5	5	5	5
3	3	3	3	3	3	3	3	3	3	3	3		3
5	5	5	5	5	4	4	4	4	4	4	4	4	4
3	2	2	3	2	4	3	4	4	3	2	2	3	3
3	3	4	3	3	3	3	3	3	3	3	3	3	3
5	5	5	5	1	2	5	5	5	5	5	1	5	4
3	3	3	3	2	3	3	5	5	2	3	3	3	4
3	3	3	3	3	3	3	3	3	3	3	3	3	3
4	4	4	4	4	4	4	4	4	4	4	4	4	4
4	4	4	4	4	5	4	5	4	4	4	4	4	4
5	5	5	5	5	5	5	5	5	5	5	5	5	5
4	4	3	4	3	3	3	4	5	4	3	4	4	3
4	4	4	4	4	4	4	4	4	4	4	4	4	4
3	3	3	3	3	2	2	2	2	1	3	2	2	2
4	3	3	4	4	3	4	4	4	4	4	2	4	4
3	3	3	4	4	4	5	5	4	3	4	3	3	4
3	3	3	3	3	3	3	4	4	3	3	3	3	3
4	4	2	3	4	3	3	3	3	2	3	4	4	3
5	3	4	5	3	4	3	3	3	3	3	3	3	3
5	4	2	1	1	3	3	3	4	4	4	5	3	3
2	2	2	3	4	3	3	3	4	4	4	5	2	4
2	3	3	4	2	1	1	4	4	4	4	4	3	3
3	5	5	4	5	5	4	5	5	4	5	5	5	5
3	4	3	2	3	3	3	3	3	3	3	3	3	3
3	3	3	2	3	3	3	3	3	4	4	4	3	3
2	2	3	4	3	3	4	4	3	3	4	4	4	4
3	3	3	3	3	3	3	3	3	3	3	3	3	3
3	4	3	3	3	3	3	3	3	3	3	3	3	3
4	4	4	4	4	4	4	4	4	4	4	4	4	4
2	2	2	2	3	2	3	3	2	2	3	4	3	2
